# Supplementary material for: Pervasive loss of regulated necrotic cell death genes in elephants, hyraxes, and sea cows (Paenungualta)
Source: bioRxiv. 2024 Apr 5:2024.04.04.588129. Preprint. [Version 1] doi: 10.1101/2024.04.04.588129 (PMC11014510; doi:10.1101/2024.04.04.588129)
Supplement: Supplement 2 [file media-2.zip › Figure 5 ΓÇô source data 1. Reactome pathway enrichment results/goslim_summary_wg_result1709049343_mf.txt]

GO:0005515	protein binding	227
GO:0043167	ion binding	133
GO:0016787	hydrolase activity	74
GO:0003676	nucleic acid binding	54
GO:0016740	transferase activity	51
GO:0060089	molecular transducer activity	48
GO:0000166	nucleotide binding	45
GO:0005215	transporter activity	38
GO:0030234	enzyme regulator activity	31
GO:0005198	structural molecule activity	20
GO:0008289	lipid binding	14
GO:0030246	carbohydrate binding	13
GO:0003682	chromatin binding	5
GO:0016209	antioxidant activity	4
GO:0009055	electron transfer activity	3
GO:0060090	molecular adaptor activity	2
GO:0031386	protein tag	2
GO:0019825	oxygen binding	1
