# Supplementary material for: Pervasive loss of regulated necrotic cell death genes in elephants, hyraxes, and sea cows (Paenungualta)
Source: bioRxiv. 2024 Apr 5:2024.04.04.588129. Preprint. [Version 1] doi: 10.1101/2024.04.04.588129 (PMC11014510; doi:10.1101/2024.04.04.588129)
Supplement: Supplement 2 [file media-2.zip › Figure 5 ΓÇô source data 1. Reactome pathway enrichment results/goslim_summary_wg_result1709049343_bp.txt]

GO:0065007	biological regulation	261
GO:0008152	metabolic process	232
GO:0050896	response to stimulus	221
GO:0032501	multicellular organismal process	153
GO:0007154	cell communication	140
GO:0051179	localization	132
GO:0032502	developmental process	92
GO:0016043	cellular component organization	90
GO:0051704	multi-organism process	71
GO:0000003	reproduction	32
GO:0008283	cell proliferation	28
GO:0040007	growth	5
