# Supplementary material for: Pervasive loss of regulated necrotic cell death genes in elephants, hyraxes, and sea cows (Paenungualta)
Source: bioRxiv. 2024 Apr 5:2024.04.04.588129. Preprint. [Version 1] doi: 10.1101/2024.04.04.588129 (PMC11014510; doi:10.1101/2024.04.04.588129)
Supplement: Supplement 3 [file media-3.zip]

Archive with 22 entries (21 files):
- Figure 5 ΓÇô source data 1.  Subcellular compartment enrichment results/
- __MACOSX/._Figure 5 ΓÇô source data 1.  Subcellular compartment enrichment results
- Figure 5 ΓÇô source data 1.  Subcellular compartment enrichment results/enriched_geneset_ap_clusters_wg_result1709049626.txt
- __MACOSX/Figure 5 ΓÇô source data 1.  Subcellular compartment enrichment results/._enriched_geneset_ap_clusters_wg_result1709049626.txt
- Figure 5 ΓÇô source data 1.  Subcellular compartment enrichment results/goslim_summary_wg_result1709049626_bp.txt
- __MACOSX/Figure 5 ΓÇô source data 1.  Subcellular compartment enrichment results/._goslim_summary_wg_result1709049626_bp.txt
- Figure 5 ΓÇô source data 1.  Subcellular compartment enrichment results/goslim_summary_wg_result1709049626_cc.txt
- __MACOSX/Figure 5 ΓÇô source data 1.  Subcellular compartment enrichment results/._goslim_summary_wg_result1709049626_cc.txt
- Figure 5 ΓÇô source data 1.  Subcellular compartment enrichment results/interestingID_unmappedList_wg_result1709049626.txt
- __MACOSX/Figure 5 ΓÇô source data 1.  Subcellular compartment enrichment results/._interestingID_unmappedList_wg_result1709049626.txt
- Figure 5 ΓÇô source data 1.  Subcellular compartment enrichment results/enriched_geneset_wsc_topsets_wg_result1709049626.txt
- __MACOSX/Figure 5 ΓÇô source data 1.  Subcellular compartment enrichment results/._enriched_geneset_wsc_topsets_wg_result1709049626.txt
- Figure 5 ΓÇô source data 1.  Subcellular compartment enrichment results/Report_wg_result1709049626.html
- __MACOSX/Figure 5 ΓÇô source data 1.  Subcellular compartment enrichment results/._Report_wg_result1709049626.html
- Figure 5 ΓÇô source data 1.  Subcellular compartment enrichment results/interestingID_mappingTable_wg_result1709049626.txt
- __MACOSX/Figure 5 ΓÇô source data 1.  Subcellular compartment enrichment results/._interestingID_mappingTable_wg_result1709049626.txt
- Figure 5 ΓÇô source data 1.  Subcellular compartment enrichment results/enrichment_results_wg_result1709049626.txt
- __MACOSX/Figure 5 ΓÇô source data 1.  Subcellular compartment enrichment results/._enrichment_results_wg_result1709049626.txt
- Figure 5 ΓÇô source data 1.  Subcellular compartment enrichment results/goslim_summary_wg_result1709049626_mf.txt
- __MACOSX/Figure 5 ΓÇô source data 1.  Subcellular compartment enrichment results/._goslim_summary_wg_result1709049626_mf.txt
- Figure 5 ΓÇô source data 1.  Subcellular compartment enrichment results/goslim_summary_wg_result1709049626.png
- __MACOSX/Figure 5 ΓÇô source data 1.  Subcellular compartment enrichment results/._goslim_summary_wg_result1709049626.png
