# Supplementary material for: Pervasive loss of regulated necrotic cell death genes in elephants, hyraxes, and sea cows (Paenungualta)
Source: bioRxiv. 2024 Apr 5:2024.04.04.588129. Preprint. [Version 1] doi: 10.1101/2024.04.04.588129 (PMC11014510; doi:10.1101/2024.04.04.588129)
Supplement: Supplement 3 [file media-3.zip › Figure 5 ΓÇô source data 1. Subcellular compartment enrichment results/enriched_geneset_wsc_topsets_wg_result1709049626.txt]

# Coverage: 1
TRAMP complex
Y chromosome
Inflammasome complex
